# Supplementary material for: Risk Factors associated with Paraurethral Duct Dilatation following Gonococcal Paraurethral Duct Infection in Men
Source: PLoS One. 2016 Nov 18;11(11):e0166355. doi: 10.1371/journal.pone.0166355 (PMC5115726; doi:10.1371/journal.pone.0166355)
Supplement: S1 Dataset — (XLS) [file pone.0166355.s001.xls]

## Sheet: Sheet1
Case	Age	Diameter of paraurethral duct	Length of paraurethral duct	Disease course	Maritial status	Educational background	Source of infection	Condom use	Prepuce condition	Drinking alcohol	Sexual intercourse	C. trachomatis infection	Concomitant diseases	Course of disease
Case group
1	60	1.1	9.3	9	Married	No college	use of sex workers	Never	Normal	No	No	No	Without diabetes	6
2	47	1.2	7.4	14	Married	College	use of sex workers	Never	Normal	No	Yes	Yes	Without diabetes	14
3	40	1.2	7.5	13	Married	College	use of sex workers	Sometimes	Redundant prepuce	No	No	No	Without diabetes	13
4	45	0.9	7.8	6	Unmarried	No college	use of sex workers	Never	Normal	Yes	No	No	Without diabetes	6
5	56	1.1	7.5	16	Married	No college	use of sex workers	Never	Normal	No	No	No	With diabetes	16
6	45	1.2	8.6	12	Married	College	use of sex workers	Never	Normal	No	No	Yes	Without diabetes	12
7	49	1.2	7.5	14	Married	No college	use of sex workers	Never	Normal	No	No	No	Without diabetes	15
8	28	0.7	8.1	13	Unmarried	College	use of sex workers	Sometimes	Normal	No	No	No	Without diabetes	13
9	33	1.1	10	21	Married	College	use of sex workers	Never	Normal	No	Yes	Yes	Without diabetes	21
10	47	1.2	7.5	18	Married	College	use of sex workers	Never	Redundant prepuce	No	No	No	With diabetes	18
11	36	1	10.3	35	Unmarried	College	use of sex workers	Sometimes	Normal	No	No	No	Without diabetes	35
12	71	1.1	11.2	18	Married	No college	others	Never	Normal	No	No	No	Without diabetes	18
13	29	0.7	9.2	14	Unmarried	College	use of sex workers	Never	Normal	No	No	Yes	Without diabetes	16
14	53	1.2	8.5	15	Married	No college	use of sex workers	Never	Normal	No	No	No	Without diabetes	15
15	34	1.2	7.6	16	Married	College	use of sex workers	Never	Redundant prepuce	Yes	Yes	No	Without diabetes	16
Control group
1	31	1	7.2	6	Married	College	use of sex workers	Never	Normal	No	No	No	Without diabetes	8
2	27	0.9	7.6	1	Married	College	use of sex workers	Sometimes	Redundant prepuce	No	No	No	Without diabetes	1
3	45	1.1	10	5	Married	No college	use of sex workers	Sometimes	Normal	No	No	No	Without diabetes	3
4	18	1.2	7.2	7	Unmarried	No college	use of sex workers	Never	Normal	No	No	No	Without diabetes	10
5	35	1.2	11.5	4	Married	College	use of sex workers	Never	Normal	Yes	Yes	No	Without diabetes	1
6	30	1.2	12.5	2	Married	College	use of sex workers	Never	Normal	No	No	Yes	Without diabetes	2
7	18	1.1	10	3	Unmarried	No college	use of sex workers	Never	Normal	No	No	No	Without diabetes	3
8	19	1.2	11	5	Unmarried	No college	use of sex workers	Never	Normal	No	No	No	Without diabetes	5
9	24	1.3	7.3	2	Married	College	use of sex workers	Sometimes	Normal	No	Yes	No	Without diabetes	2
10	20	0.9	8.3	6	Married	College	use of sex workers	Never	Redundant prepuce	No	No	No	Without diabetes	8
11	16	1.4	7.1	5	Unmarried	No college	others	Never	Redundant prepuce	No	No	No	Without diabetes	4
12	28	0.8	7.9	3	Married	College	use of sex workers	Never	Normal	No	No	No	Without diabetes	1
13	46	1.1	8.2	16	Married	College	use of sex workers	Sometimes	Normal	No	No	No	Without diabetes	16
14	34	1.2	7.2	2	Married	College	use of sex workers	Never	Redundant prepuce	No	No	No	Without diabetes	2
15	48	0.7	9.6	5	Married	No college	use of sex workers	Never	Normal	No	No	No	Without diabetes	3
16	17	1.2	7.2	1	Unmarried	No college	use of sex workers	Never	Normal	No	No	No	Without diabetes	1
17	45	0.8	8	2	Married	College	use of sex workers	Never	Normal	Yes	No	No	Without diabetes	2
18	26	0.9	7.1	5	Married	College	use of sex workers	Never	Normal	No	No	No	Without diabetes	8
19	19	1.2	12.7	2	Unmarried	No college	use of sex workers	Never	Normal	No	No	No	Without diabetes	2
20	23	1.4	7.5	3	Married	College	use of sex workers	Never	Redundant prepuce	No	No	No	Without diabetes	3
21	61	1.3	10.6	4	Married	No college	use of sex workers	Never	Normal	No	No	No	Without diabetes	1
22	26	1.1	7.2	6	Married	College	use of sex workers	Never	Normal	No	No	No	Without diabetes	9
23	32	1.2	7.3	8	Married	College	use of sex workers	Sometimes	Normal	No	No	No	Without diabetes	8
24	21	0.8	8.2	6	Unmarried	College	use of sex workers	Never	Normal	No	No	No	Without diabetes	9
25	47	1.2	8.3	1	Married	No college	use of sex workers	Never	Normal	No	No	No	Without diabetes	1
26	19	1.1	8.9	8	Married	No college	use of sex workers	Never	Normal	No	No	No	Without diabetes	8
27	17	1.4	7.5	3	Unmarried	No college	others	Never	Normal	No	No	No	Without diabetes	2
28	17	1.3	7.1	3	Unmarried	No college	use of sex workers	Sometimes	Normal	No	No	No	Without diabetes	3
29	46	0.7	7.6	1	Married	College	use of sex workers	Never	Normal	No	No	No	Without diabetes	1
30	47	1.2	7.8	9	Married	No college	use of sex workers	Never	Normal	No	No	No	Without diabetes	9
31	21	1.1	9.2	3	Married	College	use of sex workers	Never	Normal	No	No	No	Without diabetes	3
32	31	1.3	7.9	1	Married	College	use of sex workers	Sometimes	Normal	No	No	No	Without diabetes	1
33	20	1.2	10.6	6	Married	No college	use of sex workers	Never	Normal	No	No	No	Without diabetes	8
34	45	1.2	7.9	3	Married	College	use of sex workers	Never	Normal	No	No	No	Without diabetes	2
35	19	1.4	11.2	9	Married	No college	use of sex workers	Never	Redundant prepuce	No	No	No	Without diabetes	9
36	46	1.3	8.9	1	Married	College	use of sex workers	Never	Normal	Yes	No	No	Without diabetes	1
37	18	1	7.6	4	Married	No college	use of sex workers	Never	Normal	No	No	No	Without diabetes	2
38	20	1.2	8.6	5	Married	College	use of sex workers	Never	Redundant prepuce	No	No	No	Without diabetes	5
39	17	1.1	8.5	3	Unmarried	No college	others	Never	Normal	No	No	No	Without diabetes	3
40	47	1.2	7.2	8	Married	College	use of sex workers	Sometimes	Normal	No	No	No	Without diabetes	8
41	18	1.1	7.3	6	Unmarried	No college	use of sex workers	Never	Redundant prepuce	No	No	No	Without diabetes	9
42	48	1.2	10.2	4	Married	College	use of sex workers	Never	Normal	No	No	No	Without diabetes	2
43	21	0.9	7.9	12	Married	College	use of sex workers	Never	Normal	No	Yes	Yes	Without diabetes	17
44	52	1.2	7.2	6	Married	No college	use of sex workers	Never	Normal	No	No	No	Without diabetes	6
45	43	1.1	8.3	3	Married	College	use of sex workers	Sometimes	Redundant prepuce	No	No	No	Without diabetes	2
46	51	1.3	7.9	5	Married	College	use of sex workers	Never	Normal	No	No	No	Without diabetes	5
47	20	1.2	9.1	3	Married	College	use of sex workers	Never	Normal	No	No	No	Without diabetes	2
48	19	1.3	7.3	9	Unmarried	No college	use of sex workers	Never	Redundant prepuce	No	No	No	Without diabetes	9
49	47	1.2	9.6	2	Married	College	use of sex workers	Never	Normal	No	No	No	Without diabetes	2
50	19	1.3	8	8	Unmarried	No college	use of sex workers	Never	Normal	No	No	No	Without diabetes	8
51	46	1	7.8	4	Married	College	use of sex workers	Never	Normal	No	No	No	Without diabetes	1
52	17	1.1	7.2	3	Unmarried	No college	use of sex workers	Never	Normal	No	No	No	Without diabetes	3
53	21	1.3	7.5	5	Married	College	use of sex workers	Never	Normal	No	No	No	Without diabetes	2
54	55	1.2	8.1	5	Married	College	use of sex workers	Never	Normal	No	No	No	Without diabetes	2
55	27	1.4	9.8	6	Married	No college	use of sex workers	Never	Normal	No	No	No	Without diabetes	10
56	51	1.2	8.6	5	Married	College	use of sex workers	Sometimes	Normal	No	No	No	Without diabetes	5
57	22	1.2	7.5	6	Married	College	use of sex workers	Never	Normal	No	No	No	Without diabetes	2
58	16	1.1	7.6	7	Unmarried	No college	use of sex workers	Never	Normal	No	No	No	Without diabetes	8
59	41	1.2	8.2	5	Married	College	use of sex workers	Sometimes	Normal	No	Yes	No	Without diabetes	3
60	51	1.2	8.3	5	Married	College	use of sex workers	Never	Normal	No	No	No	Without diabetes	5
61	28	0.9	7.9	8	Married	College	use of sex workers	Sometimes	Redundant prepuce	No	No	No	Without diabetes	8
62	47	1.3	10.2	10	Married	College	use of sex workers	Never	Normal	Yes	No	No	With diabetes	9
63	17	1.2	9	5	Unmarried	No college	use of sex workers	Never	Normal	No	No	No	Without diabetes	2
64	20	1.1	8.3	9	Married	College	use of sex workers	Never	Redundant prepuce	No	No	No	Without diabetes	15
65	44	1.2	7.6	3	Married	College	use of sex workers	Sometimes	Normal	No	No	No	Without diabetes	1
66	19	1.3	7.1	2	Unmarried	No college	use of sex workers	Sometimes	Normal	No	No	No	Without diabetes	2
67	18	1.2	10.1	4	Unmarried	No college	use of sex workers	Never	Normal	No	No	No	Without diabetes	4
68	31	1.3	8.4	5	Married	College	use of sex workers	Never	Redundant prepuce	No	No	No	Without diabetes	8
69	27	1.2	8.6	3	Married	College	use of sex workers	Never	Normal	No	No	No	Without diabetes	1
70	46	1.3	7.3	9	Married	No college	use of sex workers	Never	Normal	Yes	No	No	Without diabetes	9
71	18	1.2	7.6	6	Unmarried	No college	use of sex workers	Sometimes	Normal	No	No	No	Without diabetes	10
